# Supplementary material for: Exploring the mechanism of cordycepin combined with doxorubicin in treating glioblastoma based on network pharmacology and biological verification
Source: PeerJ. 2022 Feb 15;10:e12942. doi: 10.7717/peerj.12942 (PMC8855715; doi:10.7717/peerj.12942)
Supplement: Supplemental Information 2 — Raw data exported from the Image J applied for data analyses and preparation for Figs. 1C and 1F. [file peerj-10-12942-s002.xlsx]

## Sheet: Sheet1
	Con	Cor	Dox	Cor+Dox			uM
	359	125	45	5
	367	139	45	9
	374	112	39	3
	366.667	125.333	43	5.66667
LN-229	7.50555	13.5031	3.4641	3.05505
	1	0.341818	0.117273	0.0154545
	0.0204697	0.0368266	0.00944755	0.00833196
