# Supplementary material for: Exploring the mechanism of cordycepin combined with doxorubicin in treating glioblastoma based on network pharmacology and biological verification
Source: PeerJ. 2022 Feb 15;10:e12942. doi: 10.7717/peerj.12942 (PMC8855715; doi:10.7717/peerj.12942)
Supplement: Supplemental Information 3 — Raw data exported from the Image J applied for data analyses and preparation for Figs. 2A, 2B, 2E and 2F. [file peerj-10-12942-s003.xlsx]

## Sheet: Sheet1
CK	Cor	Dox	Cor+Dox
1	0.892377	0.874052	0.598935
1	0.874415	0.783576	0.589883
1	0.871716	0.773967	0.493395
1	0.879502	0.810532	0.560738
0	0.0112308	0.0552192	0.0584955
1	0.892377	0.874052	0.598935
1	0.874415	0.783576	0.589883
1	0.871716	0.773967	0.493395

## Sheet: SPSS
Control	1	1	1
Control	1	1	1
Control	1	1	1
Cor	0.892377	2	0.892377
Cor	0.874415	2	0.874415
Cor	0.871716	2	0.871716
Dox	0.874052	3	0.874052
Dox	0.783576	3	0.783576
Dox	0.773967	3	0.773967
Cor+Dox	0.598935	4	0.598935
Cor+Dox	0.589883	4	0.589883
Cor+Dox	0.493395	4	0.493395
