# Supplementary material for: Exploring the mechanism of cordycepin combined with doxorubicin in treating glioblastoma based on network pharmacology and biological verification
Source: PeerJ. 2022 Feb 15;10:e12942. doi: 10.7717/peerj.12942 (PMC8855715; doi:10.7717/peerj.12942)
Supplement: Supplemental Information 4 [file peerj-10-12942-s004.xlsx]

## Sheet: Table 1
Table 1. Main information of cordycepin and doxorubicin
Compound	PubChem CID	Molecular formula	Target number
Cordycepin	6303	C10H13N5O3	146
Doxorubicin	31703	C27H29NO11	2494

## Sheet: Table 2
Table 2. Top 4 enriched pathways identified via DAVID
Pathway	p	Combined	Count	Genes
Proteoglycans in cancer	2.56e-08	3065.87	14	PRKCA, CAV1, MMP9, TLR4, PDCD4, SRC, CTNNB1, CDC42, CASP3, PLCG1, RAC1, PLCG2, MYC, TWIST1
TNF signaling pathway	4.08e-08	3495.66	11	MAP3K7, CXCL1, ICAM1, CFLAR, CASP3, CCL2, MMP9, NFKB1, MAPK8, MMP3, JUNB
MicroRNAs in cancer	2.46e-07	2170.72	15	PRKCA, MCL1, MMP9, EZH2, NFKB1, ZEB1, HMGA2, PDCD4, BRCA1, CASP3, PLCG1, PLCG2, DNMT1, DNMT3B, MYC
Pathways in cancer	2.09e-06	1168.07	16	PRKCA, XIAP, MMP9, NFKB1, BIRC5, MMP1, CTNNB1, CDC42, HSP90B1, CASP3, PLCG1, PAX8, PLCG2, RAC1, MAPK8, MYC
