# Supplementary material for: Exploring the mechanism of cordycepin combined with doxorubicin in treating glioblastoma based on network pharmacology and biological verification
Source: PeerJ. 2022 Feb 15;10:e12942. doi: 10.7717/peerj.12942 (PMC8855715; doi:10.7717/peerj.12942)
Supplement: Supplemental Information 5 — Raw data of colony formation assay of three glioblastoma cell lines: LN-229, U251 and T98G. Raw data exported from the Image J applied for data analyses and preparation for the detailed investigation shown Figs. 1C and 1G. [file peerj-10-12942-s005.xlsx]

## Sheet: LN229
Treatment	Con	Cor	Dox	Cor+Dox			uM
Number of clones	359	125	45	5
Number of clones	367	139	45	9
Number of clones	374	112	39	3
AVERAGE	366.667	125.333	43	5.66667
LN-229	7.50555	13.5031	3.4641	3.05505
	1	0.341818	0.117273	0.0154545
	0.0204697	0.0368266	0.00944755	0.00833196

## Sheet: U251
U251	Treatment	CK	COR+DOX
	Numbers of colones	160	2
		168	4
		172	3
	AVERAGE	166.667	3
		Con	COR+DOX
	Clone formation rate/%	0.96	0.012
		1.008	0.024
		1.032	0.018
	AVERAGE	1	0.018
	SD	0.0366606	0.006

## Sheet: T98G
	T98G
	Con	Cor+Dox
Number of colones	174	1	1.01953	0.00585937
	168	3	0.984375	0.0175781
	170	2	0.996094	0.0117187
AVERAGE	170.667	2		0.0117187
				0.00585937
	Con	Cor+Dox
Clone formation rate/%	1.01953	0.00585937
	0.984375	0.0175781
	0.996094	0.0117187
