# Supplementary material for: Exploring the mechanism of cordycepin combined with doxorubicin in treating glioblastoma based on network pharmacology and biological verification
Source: PeerJ. 2022 Feb 15;10:e12942. doi: 10.7717/peerj.12942 (PMC8855715; doi:10.7717/peerj.12942)
Supplement: Supplemental Information 6 — Raw data of MTT assay of three glioblastoma cell lines: LN-229, U251 and T98G.Raw data exported from the Microplate reader applied for data analyses and preparation for Figs. 1B and 1E. [file peerj-10-12942-s006.xlsx]

## Sheet: LN229
	Con	Cor	Dox	Cor+Dox
	1	2	3	4
A	1.122	0.602	0.437	0.067
B	1.006	0.608	0.488	0.154
C	1.028	0.533	0.518	0.097
D	0.9807	0.553	0.501	0.112
E	1.167	0.623	0.458	0.113
F	1.272	0.606	0.442	0.15
G	0.954	0.599	0.34	0.085
H	0.981	0.594	0.404	0.093
Average	1.06384	0.58975	0.4485	0.108875
St. Dev.	0.112011	0.0305369	0.0575251	0.0304041
Adjusted to control	1	0.554361	0.421587	0.102342
Adjusted st. dev	0.105289	0.0287044	0.0540732	0.0285797

## Sheet: T98G
T98G
	CK				COR+DOX				空白孔
0D值(490nm)	1.48396	1.53079	1.50738		0.772982	0.739543	0.756262		0.038998	0.0337715	0.0363848
	1.66285	1.63052	1.64668		0.813912	0.795914	0.804913		0.0374838	0.0318409	0.0346623
	1.89443	1.70228	1.79835		0.843631	0.858854	0.851243		0.0396016	0.0295574	0.0345795
	1.71208	1.61748	1.66478		0.836559	0.984248	0.910404		0.0345826	0.0311509	0.0328668
	1.43034	1.45753	1.44393		0.734204	0.71599	0.725097		0.0307355	0.0291896	0.0299625
			1.61223		0.976266	0.970668	0.973467				0.0336912
	T98G
	CK	COR+DOX
cell viability/%	0.933577	0.457748
	1.02183	0.488568
	1.11791	0.517918
	1.03329	0.438005
	0.893388	0.595347

## Sheet: U251
		U251	CK	COR+DOX
		cell viability/%	1.00063	0.178395
			1.07344	0.339556
			0.968057	0.351523
			0.957873	0.402326
				0.667274
				0.359643
