# Supplementary material for: Exploring the mechanism of cordycepin combined with doxorubicin in treating glioblastoma based on network pharmacology and biological verification
Source: PeerJ. 2022 Feb 15;10:e12942. doi: 10.7717/peerj.12942 (PMC8855715; doi:10.7717/peerj.12942)
Supplement: Supplemental Information 10 [file peerj-10-12942-s010.xlsx]

## Sheet: Sheet1
E-cadherin				AVERAGE	SD	E-cadherin	Repeat1		Repeat2		Repeat3
	1	1	1	1	0	CK	14259	1	14393.1	1	14721.8	1
	1.20005	1.3238	1.53657	1.35347	0.170214	Cor	18360.9	1.28767	19197.8	1.33381	23225.6	1.57763
	1.70012	1.85785	1.70981	1.75593	0.0884016	Dox	26478.5	1.85696	27402.2	1.90384	26406.3	1.79368
	1.86709	2.05629	1.87913	1.93417	0.105931	Cor+Dox	30353	2.12869	30403.8	2.11238	28405.5	1.92948
				AVERAGE	SD	N-cadherin	Repeat1		Repeat2		Repeat3
N-cadherin	1	1	1	1	0	CK	23508.9	1	23673.7	1	23444.4	1
	0.694328	0.829581	0.81497	0.779626	0.0606091	Cor	17514.7	0.745024	19787.8	0.835856	19617.1	0.836747
	0.625456	0.744025	0.723663	0.697714	0.0634007	Dox	16060.2	0.683154	18049.8	0.762441	17798.1	0.759162
	0.481206	0.514139	0.509675	0.501674	0.0178651	Cor+Dox	12897.6	0.548629	12503.6	0.528163	12269.2	0.523332
						Zeb1	Repeat1		Repeat2		Repeat3
Zeb1	1	1	1	1	0	CK	21574.9	1	21623	1	21574.3	1
	0.831469	0.815821	0.806726	0.818005	0.0125154	Cor	19248.6	0.892178	17773.9	0.821992	17869.6	0.828283
	0.771499	0.835276	0.817845	0.808206	0.0329628	Dox	18180.5	0.84267	18508.2	0.855951	18510	0.857964
	0.212886	0.235768	0.236296	0.228317	0.0133659	Cor+Dox	5236.52	0.242714	5237.06	0.242199	5234.52	0.242628
						Twist1	Repeat1		Repeat2		Repeat3
Twist1	1	1	1	1		CK	17482.4	1	17496.3	1	17507	1
	0.915021	0.979938	0.954804	0.949921		Cor	17164.7	0.981831	17275	0.987351	17162.4	0.980318
	0.692	0.768924	0.716731	0.725885		Dox	13213.8	0.755838	13786.3	0.787956	13163.3	0.75189
	0.421521	0.46756	0.467788	0.45229		Cor+Dox	8401.69	0.480581	8403.69	0.480313	8408.98	0.480322
							Repeat1		Repeat2		Repeat3
GAPDH						GAPDH	18818.2	1	20879.3	1	20901	1
							20192.2	1.07301	21037.2	1.00756	21459.5	1.02672
							20554.2	1.09225	21396.1	1.02475	21926.3	1.04905
							21454.9	1.14011	21448.8	1.02728	21461.1	1.0268
	Control			Cor			Dox			Cor+Dox
E-cadherin	1	1	1	1.20005	1.3238	1.53657	1.70012	1.85785	1.70981	1.86709	2.05629	1.87913
N-cadherin	1	1	1	0.694328	0.829581	0.81497	0.625456	0.744025	0.723663	0.481206	0.514139	0.509675
Zeb1	1	1	1	0.831469	0.815821	0.806726	0.771499	0.835276	0.817845	0.212886	0.235768	0.236296
Twist1	1	1	1	0.915021	0.979938	0.954804	0.692	0.768924	0.716731	0.421521	0.46756	0.467788

## Sheet: SPSS
Multiple comparisons
Dependent variable: VAR00002
	(I) VAR00001	(J) VAR00001	Mean difference (I-J)	Standard error	Significance	95% confidence interval
						Lower limit	Upper limit
LSD	E-cadherin	2	-.35347*	0.08945	0.004	-0.5597	-0.1472
		3	-.75593*	0.08945	0	-0.9622	-0.5497
		4	-.93417*	0.08945	0	-1.1404	-0.7279
	N-cadherin	1	.35347*	0.08945	0.004	0.1472	0.5597
		3	-.40246*	0.08945	0.002	-0.6087	-0.1962
		4	-.58070*	0.08945	0	-0.787	-0.3744
	Zeb1	1	.75593*	0.08945	0	0.5497	0.9622
		2	.40246*	0.08945	0.002	0.1962	0.6087
		4	-0.17824	0.08945	0.081	-0.3845	0.028
	Twist1	1	.93417*	0.08945	0	0.7279	1.1404
		2	.58070*	0.08945	0	0.3744	0.787
		3	0.17824	0.08945	0.081	-0.028	0.3845
* The significance level of the mean difference is 0.05.

## Sheet: Sheet3
NFKB1	Grayscale value		Grayscale value		Grayscale value
Con	29319.7	1	29271.1	1	29493.7	1
Cor	7902.85	0.269541	7851.88	0.268247	7575.34	0.256846
Dox	1758.79	0.0599867	1845.38	0.0630442	1808.08	0.061304
Cor+Dox	460.849	0.0157181	456.556	0.0155975	460.556	0.0156154
NFKB1/GAPDH	Con	1	1	1
	Cor	0.256896	0.26703	0.248456
	Dox	0.0602825	0.0671489	0.0633176
	Cor+Dox	0.0174359	0.0160743	0.0164077
MAPK9	26653.2	1	26828.9	1	26663.7	1		Con
	12502.6	0.469085	12699.3	0.473345	12611	0.472966		Cor
	8438.08	0.316588	8976.32	0.334576	8552.2	0.320743		Dox
	872.648	0.0327408	886.234	0.0330328	853.406	0.0320063		Cor+Dox
	Con	1	1	1
	Cor	0.447079	0.471198	0.457517
	Dox	0.318149	0.35636	0.331278
	Cor+Dox	0.0363191	0.0340426	0.0336302
MYC	29494	1	29509.8	1	29745.2	1		Con
	10279.5	0.348527	10217.5	0.34624	10238.6	0.344212		Cor
	4121.33	0.139734	4036.33	0.136779	3981.33	0.133848		Dox
	349.263	0.0118418	354.12	0.0120001	357.92	0.0120329		Cor+Dox
	Con	1	1	1
	Cor	0.332177	0.34467	0.332969
	Dox	0.140423	0.145685	0.138244
	Cor+Dox	0.013136	0.0123669	0.0126434
MMP9	24576.4	1	25258.8	1	25309.8	1		Con
	16519	0.67215	15807.5	0.625819	16276.3	0.643084		Cor
	8260.08	0.336098	8105.66	0.320904	8450.08	0.333865		Dox
	4788.1	0.194825	4596.4	0.181972	4782.23	0.188947		Cor+Dox
	Con	1	1	1
	Cor	0.640618	0.622981	0.622079
	Dox	0.337755	0.341798	0.344832
	Cor+Dox	0.216118	0.187535	0.198534
Cleaved Casp3	3765.91	1	3786.15	1	3768.15	1		Con
	7673.23	2.03755	7850	2.07335	7436.18	1.97343		Cor
	9744.35	2.58751	9793.52	2.58667	9787.17	2.59734		Dox
	9803.42	2.6032	9815.42	2.59245	9845.88	2.61292		Cor+Dox
	Con	1	1	1
	Cor	1.94196	2.06394	1.90897
	Dox	2.60027	2.75508	2.68265
	Cor+Dox	2.88771	2.6717	2.74549
	Control			Cor			Dox			Cor+Dox
NFKB1/GAPDH	1	1	1	0.256896	0.26703	0.248456	0.0602825	0.0671489	0.0633176	0.0174359	0.0160743	0.0164077
MAPK9/GADPH	1	1	1	0.447079	0.471198	0.457517	0.318149	0.35636	0.331278	0.0363191	0.0340426	0.0336302
MYC/GADPH	1	1	1	0.332177	0.34467	0.332969	0.140423	0.145685	0.138244	0.013136	0.0123669	0.0126434
MMP9/GADPH	1	1	1	0.640618	0.622981	0.622079	0.337755	0.341798	0.344832	0.216118	0.187535	0.198534
Cleaved Casp3/GADPH	1	1	1	1.94196	2.06394	1.90897	2.60027	2.75508	2.68265	2.88771	2.6717	2.74549
