# Supplementary material for: Exploring the mechanism of cordycepin combined with doxorubicin in treating glioblastoma based on network pharmacology and biological verification
Source: PeerJ. 2022 Feb 15;10:e12942. doi: 10.7717/peerj.12942 (PMC8855715; doi:10.7717/peerj.12942)
Supplement: Supplemental Information 13 — Pre-experimental data for screening the concentration of cordycepin and doxorubicin in combination. [file peerj-10-12942-s013.xlsx]

## Sheet: Sheet1
			联合用药（Drug combination)	抑制率/%			Temozolomide				Cordycepin				CK
			0.1+20	0.243948			0.1μM	0.2476			20μM	0.1352			1.122
			0.5+40	0.483435			0.5μM	0.2952			40μM	0.2492			1.006
			1+80	0.6584			1μM	0.4583			80μM	0.5097			1.028
			2+120	0.7143			2μM	0.6742			120μM	0.4289			0.9807
			5+200	0.847			5μM	0.7687			200μM	0.5827			1.167
															1.272
